# Supplementary material for: Ultrafast Charge Carrier Dynamics in InP/ZnSe/ZnS Core/Shell/Shell Quantum Dots
Source: Nanomaterials (Basel). 2022 Oct 28;12(21):3817. doi: 10.3390/nano12213817 (PMC9657385; doi:10.3390/nano12213817)
Supplement: Supplementary file 1 [file nanomaterials-12-03817-s001.zip]

Archive with 1 entries (1 files):
- nanomaterials-1985498-supplementary.pdf
